# Supplementary material for: Spatial frequency equalization does not prevent spatial–numerical associations
Source: Psychon Bull Rev. 2022 Feb 7;29(4):1492–502. doi: 10.3758/s13423-022-02060-w (PMC8821778; doi:10.3758/s13423-022-02060-w)
Supplement: Supplementary file 2 — (CSV 2 kb) [file 13423_2022_2060_MOESM2_ESM.csv]

participant "congruent.0.66" "congruent.0.75" "congruent.0.85" "incongruent.0.66" "incongruent.0.75" "incongruent.0.85"
1 0.90625 0.75 0.84375 0.90625 0.8125 0.75
2 0.9375 0.84375 0.78125 0.71875 0.875 0.78125
3 0.96875 0.90625 0.71875 1 0.9375 0.75
4 0.875 0.875 0.75 0.84375 0.9375 0.75
5 0.8125 0.90625 0.59375 0.90625 0.78125 0.65625
6 1 0.875 0.8125 0.90625 0.96875 0.90625
7 0.9375 0.96875 0.78125 0.96875 0.9375 0.84375
8 0.9375 0.9375 0.78125 0.9375 0.875 0.8125
9 1 0.9375 0.875 0.90625 0.84375 0.59375
11 0.9375 0.90625 0.71875 0.96875 0.90625 0.75
13 0.96875 0.90625 0.6875 0.9375 0.84375 0.65625
14 0.875 0.71875 0.625 1 0.875 0.6875
15 1 0.96875 0.84375 1 0.9375 0.6875
16 1 0.90625 0.8125 1 0.96875 0.875
17 0.875 0.8125 0.78125 0.96875 0.90625 0.8125
18 0.9375 0.78125 0.625 0.90625 0.84375 0.8125
19 1 0.96875 0.78125 1 0.90625 0.75
20 0.96875 0.9375 0.84375 0.90625 0.90625 0.71875
21 0.78125 0.875 0.625 0.84375 0.875 0.71875
22 0.90625 0.875 0.75 0.875 0.9375 0.84375
23 0.90625 0.8125 0.84375 0.90625 0.875 0.90625
24 0.84375 0.875 0.8125 0.6875 0.875 0.59375
25 0.78125 0.78125 0.625 0.6875 0.625 0.6875
26 0.8125 0.875 0.875 0.9375 0.875 0.75
27 0.84375 0.84375 0.6875 0.8125 0.75 0.78125
28 0.9375 0.9375 0.71875 0.90625 0.84375 0.78125
29 0.9375 0.96875 0.875 0.9375 0.75 0.71875
30 1 0.84375 0.8125 0.84375 0.84375 0.71875
31 0.96875 0.90625 0.59375 0.9375 0.84375 0.875
32 0.84375 0.78125 0.71875 0.8125 0.84375 0.71875
34 0.90625 0.8125 0.8125 0.90625 0.875 0.84375
35 0.90625 0.8125 0.84375 0.9375 0.8125 0.8125
37 1 0.9375 0.875 1 0.96875 0.9375
38 0.96875 0.9375 0.84375 1 0.9375 0.625
39 0.96875 1 0.875 1 1 0.9375
41 1 0.9375 0.8125 0.96875 0.96875 0.78125
42 0.90625 0.78125 0.59375 0.9375 0.8125 0.71875
43 0.9375 0.75 0.6875 0.75 0.875 0.625
44 0.96875 0.90625 0.75 1 0.875 0.75
45 0.96875 0.96875 0.8125 0.96875 0.90625 0.8125
46 0.9375 0.8125 0.78125 0.8125 0.84375 0.65625
47 0.96875 1 0.96875 1 0.84375 0.75
49 0.96875 0.96875 0.8125 0.96875 0.9375 0.8125
50 0.90625 0.9375 0.6875 0.875 0.84375 0.6875
52 0.6875 0.625 0.6875 0.84375 0.75 0.75
53 0.96875 0.9375 0.8125 0.9375 0.90625 0.8125
55 0.96875 0.9375 0.78125 0.96875 0.9375 0.84375
56 0.90625 0.78125 0.71875 0.96875 0.90625 0.75
57 0.84375 0.8125 0.59375 0.90625 0.96875 0.8125
59 0.875 0.84375 0.71875 0.9375 0.96875 0.71875
60 0.96875 0.9375 0.84375 1 0.90625 0.84375
62 0.90625 0.96875 0.84375 0.96875 0.9375 0.875
