# Supplementary material for: Spatial frequency equalization does not prevent spatial–numerical associations
Source: Psychon Bull Rev. 2022 Feb 7;29(4):1492–502. doi: 10.3758/s13423-022-02060-w (PMC8821778; doi:10.3758/s13423-022-02060-w)
Supplement: Supplementary file 3 — (CSV 6 kb) [file 13423_2022_2060_MOESM3_ESM.csv]

participant "congruent.0.66" "congruent.0.75" "congruent.0.85" "incongruent.0.66" "incongruent.0.75" "incongruent.0.85"
1 -0.0650447197460864 -0.0147539716904021 -0.0654668653311517 -0.231254078514998 -0.282707341996468 -0.122696504944537
2 -0.568713275871282 -0.580571283764697 -0.445709580919158 -0.407914378315401 -0.457828840502953 -0.449928880634927
3 -0.0280963027654157 0.0289607349124755 0.00302172894300112 -0.0608495941286653 -0.0249990273406844 0.120883699748946
4 -0.410186308097182 -0.288841394027977 -0.210162047620806 -0.204753612088994 -0.332080599317013 -0.117473476683029
5 0.105112886934835 0.175567490896092 0.135979295068619 -0.140370852104703 0.161025111845913 0.156769102068724
6 -0.369810411026096 -0.220388740261432 -0.0867301455538381 -0.489476172466638 -0.365857752267763 -0.122469904266053
7 -0.463948548827795 -0.468650111744511 -0.325223875408029 -0.552095131824361 -0.453833585020864 -0.47036876467689
8 -0.569113712581372 -0.571362373228395 -0.542205894798125 -0.00375275750999689 0.0699736686931002 0.00742533646088356
9 -0.073793002900623 -0.0863672981010432 0.0682546250385099 0.344218230390558 0.389175300581425 0.295880025703794
11 -0.282397356364944 -0.264777009434807 -0.210997681760353 -0.376371451312446 -0.290696676376485 -0.267250683568415
13 -0.251169095430961 -0.126377128520088 -0.125025949130841 -0.0852001754673938 -0.0237348769548777 0.101551683205539
14 0.0912851833435649 -0.123995996840508 0.0564459982543744 0.112424188747836 0.332054627474964 0.0281377252249444
15 -0.160213260466484 0.0542482492322126 0.0182407555403183 0.00374034452842956 0.143218495362139 0.0306250179494965
16 -0.144306942263433 -0.101541082220612 0.153172636761511 -0.202291872729096 -0.131205233111577 0.112413218945092
17 -0.30482757029795 -0.252198707273937 -0.129816077975472 -0.225077259387968 -0.0467046783739684 -0.0140047011360485
18 -0.305749392479155 -0.138181919777894 -0.138469566258961 -0.156870396504598 -0.11197926790704 -0.0483532313101961
19 -0.188297210206308 -0.222480825324074 -0.0872887159599806 -0.195631249602299 -0.20327775632303 -0.0112076447745944
20 -0.468025744387389 -0.454155646593431 -0.234237330317562 -0.478308345964268 -0.525399991745269 -0.577341586623603
21 -0.59414317424954 -0.493077823488084 -0.483577687131022 -0.264823690844677 -0.159460639772678 -0.245814989527203
22 -0.18920035496568 -0.165892322510419 -0.021402995971249 -0.307261186081243 -0.24022227154363 -0.0404723816747935
23 -0.530058321199315 -0.500993555492059 -0.463980071408964 -0.541407265612226 -0.505460496750106 -0.451696222774383
24 -0.732625254957989 -0.790425175888028 -0.776509749726985 -0.223221615630085 -0.121784439829847 -0.456777160141839
25 -0.296245420450738 -0.327045809343115 -0.321485079829193 -0.473920627035449 -0.452484569015912 -0.572559334605217
26 -0.209921641671775 -0.165384177414458 -0.174516783489456 -0.353897322501324 -0.355271519331071 -0.132904244512781
27 -0.21646820442089 -0.371735103704212 -0.162506096429364 -0.0445411505223565 0.0532840346369899 0.0686022018492033
28 -0.0412349537875152 -0.0863786706443001 0.0738325482177786 0.0597251599416383 0.106104054355919 0.140880055663973
29 -0.365858436175166 -0.21083233443195 -0.140357103870661 -0.085217015062821 -0.0234511180250106 -0.0759437308320052
30 -0.394416252614241 -0.325869567330582 -0.342078938376966 -0.273081695561169 -0.204013886700969 -0.197360661076874
31 -0.258788694257609 -0.0923921646504515 -0.0766848919623324 -0.337065393938789 -0.246823478454842 -0.0534129868420484
32 -0.574497797698206 -0.537596401351956 -0.59259788566487 -0.294123703252637 -0.297000097394314 -0.207917605645658
34 -0.125665008484603 -0.171993205129963 -0.0758715168469432 0.0274457037800325 0.0933555821802046 0.109718129256065
35 -0.705427169700672 -0.599732485090128 -0.665450862015519 -0.249857964772349 -0.266612398247227 -0.351391372972405
37 -0.346860402304625 -0.318012897355785 -0.288457007117785 -0.306987609436325 -0.248012090548628 -0.247564692126171
38 -0.064187590700357 -0.084129196726177 0.0638156870094879 -0.0426742641533888 0.00706955565508997 -0.121756046334545
39 -0.661922891199249 -0.625736338455305 -0.596553237941922 -0.266297624969644 -0.197247585957157 -0.140490547311631
41 -0.251477782310738 -0.0751826332784474 -0.0832154667801813 -0.300115062005966 -0.061526538725131 0.116204666848487
42 -0.282602157803062 -0.300993232704156 -0.309682556302531 -0.381722961616045 -0.411208951522323 -0.333009270837923
43 -0.185768708212102 -0.27356003552853 -0.13414661301787 -0.141857111330606 -0.101401515576536 -0.198518477391642
44 -0.51110247907077 -0.407799577964735 -0.459475795215211 -0.421782558589585 -0.423903428974573 -0.374357963079936
45 -0.686982157662937 -0.607606343294296 -0.608227907553819 -0.490840883063952 -0.379130306091791 -0.358210188746207
46 -0.377343798214133 -0.275166435608966 -0.244689412494749 -0.447797642475781 -0.184156057960354 -0.315056639846743
47 -0.54983536169714 -0.464850825181087 -0.361026431518638 -0.441838267871516 -0.375496514483536 -0.294182146453769
49 0.0817333589656033 0.174631322632679 0.212964710955011 0.0741676540265384 0.0466626588254673 0.109216224428001
50 -0.642558503924507 -0.710112121257354 -0.554227426901549 -0.66554781963332 -0.593946017294637 -0.621098230324653
52 -0.780082578060302 -0.763103367920374 -0.783319218376503 -0.52378735964903 -0.266351603823762 -0.456235870344214
53 -0.447054747912274 -0.364879267072385 -0.41010314658786 -0.396824965422572 -0.471962400290255 -0.328601291504952
55 -0.482715458034208 -0.340052419445877 -0.345021470562351 -0.438840482404401 -0.353135393220771 -0.171529701509012
56 -0.0895154107605725 -0.170045062078769 0.0564167885236091 -0.0641014935867048 -0.136886190442359 0.0804036146510139
57 -0.189613028452521 0.032754961887656 -0.089760180510854 -0.0409601508236426 -0.141851809712849 -0.0130300006617216
59 0.489669484117103 0.567684084135351 0.656121011346542 0.271894531196433 0.341177310988933 0.365482391059369
60 -0.616434779496476 -0.612137889966024 -0.468836353727584 -0.533260573015209 -0.569092154159513 -0.478930600895243
62 -0.564137086821158 -0.465721027505565 -0.361554279229616 -0.415327742929289 -0.34993121609402 -0.340018153997524
