# Supplementary material for: Spatial frequency equalization does not prevent spatial–numerical associations
Source: Psychon Bull Rev. 2022 Feb 7;29(4):1492–502. doi: 10.3758/s13423-022-02060-w (PMC8821778; doi:10.3758/s13423-022-02060-w)
Supplement: Supplementary file 4 — (CSV 7 kb) [file 13423_2022_2060_MOESM4_ESM.csv]

participant "Condition" "par"
1 8 -0.346448856748915
2 8 0.046071155312791
3 8 -0.101821687194064
4 8 0.180616346864859
5 8 -0.300357841956815
6 8 -0.115335609812624
7 8 -0.097761564298613
8 8 0.511110133640976
9 8 0.364150592941576
11 8 -0.0807215021046735
13 8 0.0979043440157966
14 8 -0.0978922861893594
15 8 0.225686993465741
16 8 0.00866239430189786
17 8 0.0826044708858213
18 8 0.0857613170945145
19 8 -0.0975892718984302
20 8 0.0399797052248769
21 8 0.283559072811377
22 8 0.0877664582345356
23 8 -0.0326309590958604
24 8 0.596094980601256
25 8 -0.256240104093131
26 8 -0.131927958781321
27 8 0.153479547537598
28 8 0.151485305245933
29 8 0.232784480364447
30 8 0.0553416412794703
31 8 -0.0192593772631363
32 8 0.149357634241195
34 8 -0.170019022396542
35 8 0.451952687922148
37 8 -0.0126042546680775
38 8 -0.0110677916967853
39 8 0.32840994310114
41 8 -0.09974609932777
42 8 -0.0194789491240875
43 8 0.072716469080608
44 8 -0.00139338325374994
45 8 0.291197663152504
46 8 0.0307690594040128
47 8 0.124567732291234
49 8 0.0238412639387021
50 8 -0.00234414813917139
52 8 0.369941533542488
53 8 0.00819015596561262
55 8 -0.0501743688456564
56 8 -0.0890522828742629
57 8 0.0342205879272551
59 8 -0.0766704700657593
60 8 0.0433736582636525
62 8 0.150451992146758
1 9 -0.430699623190472
2 9 0.135092714679253
3 9 0.0292357327871979
4 9 -0.130443570820487
5 9 -0.0339140033546227
6 9 -0.271081628537366
7 9 -0.0212674527230727
8 9 0.454391437424974
9 9 0.544668844940962
11 9 -0.0604937527186071
13 9 0.152991296598798
14 9 0.689402136343643
15 9 -0.00919180895872972
16 9 -0.0755750414369772
17 9 0.22906917195062
18 9 -0.00121488045353917
19 9 0.00258636517505254
20 9 -0.0378871425010575
21 9 0.346373659724701
22 9 -0.047752784656521
23 9 0.000247531238822152
24 9 0.468020596926728
25 9 -0.331799295903956
26 9 -0.281824471339494
27 9 0.195925857726968
28 9 0.255520662393326
29 9 0.238733610851306
30 9 0.0645736192284201
31 9 -0.0235058162526495
32 9 0.161279414540844
34 9 0.0433608324832269
35 9 0.106377687829985
37 9 0.0113305300565522
38 9 0.104717198514171
39 9 0.28986849015655
41 9 -0.203705476455413
42 9 -0.0786792764180162
43 9 0.298525502984853
44 9 -0.0694939788598958
45 9 0.073637216376704
46 9 0.108107259888203
47 9 0.00976297756245009
49 9 -0.166995253668318
50 9 0.204778396790174
52 9 0.646823280581565
53 9 -0.170416113634639
55 9 -0.150922507715743
56 9 -0.030666519807997
57 9 -0.237435200845436
59 9 -0.170088655957581
60 9 0.0553487364046518
62 9 0.0950058270779476
1 10 -0.0737567275646853
2 10 0.013992712859479
3 10 0.0793864464843569
4 10 0.0437609130303767
5 10 -0.0777776351693675
6 10 0.132843327179467
7 10 -0.130339971014949
8 10 0.658321964029207
9 10 0.198234419109626
11 10 -0.0878398641521197
13 10 0.0720594750802607
14 10 0.0811395865956169
15 10 -0.00714498104669797
16 10 -0.0245315349084676
17 10 0.109142916044565
18 10 0.0687048920452335
19 10 -0.0115815489417107
20 10 -0.598307678864531
21 10 0.22488421811709
22 10 0.0137389875121268
23 10 0.0376301943391343
24 10 0.294196600247447
25 10 -0.555746040720315
26 10 0.00846158988463891
27 10 0.063627488849015
28 10 -0.0685874246331888
29 10 -0.0330460948268583
30 10 0.10849144729825
31 10 0.128394001230131
32 10 0.315965452325524
34 10 0.0979922122562537
35 10 0.304845492769431
37 10 -0.00338117323926139
38 10 -0.163440729656232
39 10 0.271773713252302
41 10 0.101694668371722
42 10 0.295842063330031
43 10 0.0341218378873638
44 10 0.0260432999745739
45 10 0.323009404673091
46 10 0.0577278737806439
47 10 0.0216044522278202
49 10 0.000854640974506632
50 10 -0.0890613844036166
52 10 0.318088825450359
53 10 -0.146472408516492
55 10 0.259158006289805
56 10 -0.00766920594844951
57 10 0.167207219191391
59 10 -0.198889578970967
60 10 -0.0679732826265446
62 10 0.0559529731685008
1 18 -0.0490186192045899
2 18 -0.291618172266961
3 18 -0.0359003138072362
4 18 -0.230034858815668
5 18 0.154400693010142
6 18 0.123325924490535
7 18 0.082068533027834
8 18 -0.61417922268111
9 18 -0.473478508883915
11 18 0.0983625280387493
13 18 -0.237346704556443
14 18 -0.189128032397881
15 18 -0.0905887533963806
16 18 0.118198534204975
17 18 -0.078859715221033
18 18 -0.227122120674607
19 18 -0.0829211931064477
20 18 0.0775818820670391
21 18 -0.38511799500461
22 18 0.351982044350614
23 18 -0.0253624612497921
24 18 -0.400387806165176
25 18 0.171303412436007
26 18 0.162921696747618
27 18 -0.153824698216053
28 18 -0.0718387188086668
29 18 -0.330980741022505
30 18 -0.192870750779703
31 18 0.140774371830647
32 18 -0.387762158894179
34 18 -0.419308945037296
35 18 -0.459381055245032
37 18 -0.0923498404046764
38 18 -0.0500007374416359
39 18 -0.46768988978424
41 18 -0.00868472305446694
42 18 0.17790770707338
43 18 0.00859819944636542
44 18 -0.173097775165444
45 18 -0.107025910330061
46 18 0.165158033743347
47 18 -0.0895207563515322
49 18 0.0369323516654218
50 18 0.05282305588477
52 18 -0.165473779967448
53 18 -0.0929069084582809
55 18 -0.132046236075552
56 18 -0.132016283554366
57 18 -0.295524743393318
59 18 0.420393465056149
60 18 -0.122378055117293
62 18 -0.133329098283469
1 16 0.0930133179706172
2 16 -0.115260354819087
3 16 0.14311167664499
4 16 -0.0439651602424161
5 16 -0.010605317946427
6 16 0.0194154082174424
7 16 -0.045077007913691
8 16 -0.806025340554982
9 16 -0.410353093585468
11 16 -0.0102001265702757
13 16 -0.0616309908489747
14 16 -0.21232347646577
15 16 -0.20159749774386
16 16 -0.0248100445339918
17 16 -0.179152669783623
18 16 -0.069185183501861
19 16 -0.0306455118649608
20 16 0.102654218246934
21 16 -0.3221195534765
22 16 0.0983945952622556
23 16 -0.0100859254271234
24 16 -0.84251152330544
25 16 -0.0483510080323329
26 16 0.0695901928196329
27 16 -0.595717930787434
28 16 -0.145429790580654
29 16 -0.128409668528068
30 16 -0.173308065078891
31 16 0.309569321059887
32 16 -0.315293439437969
34 16 -0.454616900308111
35 16 -0.56238866789297
37 16 -0.113662456538142
38 16 -0.0675329914891064
39 16 -0.567109014839748
41 16 -0.237672317319376
42 16 0.124851710918721
43 16 -0.0457915369191353
44 16 -0.0184412562052746
45 16 -0.370809613096413
46 16 -0.0652752684796341
47 16 -0.170338821451213
49 16 0.0939871533536832
50 16 0.0151476642838776
52 16 -0.414809508651114
53 16 0.0534442465699053
55 16 -0.124756560165953
56 16 -0.066918857958616
57 16 0.103958876596181
59 16 0.268511453042737
60 16 -0.0306159604453156
62 16 -0.136349889471845
1 14 0.0406053004293075
2 14 0.0261107885095345
3 14 -0.16109206254002
4 14 -0.113398391534702
5 14 -0.140945401329942
6 14 0.20445006409912
7 14 0.153774977574844
8 14 -0.493210656775109
9 14 -0.255068145225635
11 14 0.0171834583448904
13 14 -0.370551367557271
14 14 0.220323021509702
15 14 -0.0294447366875409
16 14 0.0633155910433486
17 14 -0.103652309210923
18 14 -0.116163892175501
19 14 -0.211012442626608
20 14 0.141146662698419
21 14 -0.251833015108187
22 14 0.0683321681216173
23 14 0.0113849089111409
24 14 -0.339610403030919
25 14 0.0232569062157749
26 14 -0.0805462468024675
27 14 -0.338299361331522
28 14 -0.168323538155157
29 14 -0.161872840904171
30 14 -0.191185920115611
31 14 0.0941262445043295
32 14 -0.38628461357269
34 14 -0.263276869845113
35 14 -0.297715330608805
37 14 -0.0987979039072032
38 14 0.203745451858196
39 14 -0.659678082261492
41 14 -0.304526614513504
42 14 0.331258476313183
43 14 0.173518373122315
44 14 -0.120562551431696
45 14 -0.175931469794681
46 14 0.157353023648294
47 14 -0.130434101356053
49 14 0.17232724402314
50 14 0.0507378620807144
52 14 -0.315740107918184
53 14 -0.239746124805785
55 14 -0.119041229621922
56 14 -0.0494586140642947
57 14 0.0263690707622227
59 14 0.355561090976919
60 14 -0.0600699528859208
62 14 0.00513213862562079
