# Supplementary material for: Spatial frequency equalization does not prevent spatial–numerical associations
Source: Psychon Bull Rev. 2022 Feb 7;29(4):1492–502. doi: 10.3758/s13423-022-02060-w (PMC8821778; doi:10.3758/s13423-022-02060-w)
Supplement: Supplementary file 5 — (CSV 2 kb) [file 13423_2022_2060_MOESM5_ESM.csv]

participant "congruent.0.66" "congruent.0.75" "congruent.0.85" "incongruent.0.66" "incongruent.0.75" "incongruent.0.85"
1 1 0.90625 0.65625 0.875 0.8125 0.6875
2 1 0.96875 0.875 1 0.84375 0.8125
3 0.96875 0.96875 0.6875 0.9375 0.9375 0.71875
5 0.84375 0.875 0.59375 0.96875 0.84375 0.65625
6 1 0.9375 0.84375 1 0.9375 0.75
7 0.96875 0.90625 0.78125 0.875 0.875 0.78125
8 0.9375 0.9375 0.65625 0.90625 0.90625 0.71875
9 0.78125 0.8125 0.625 0.71875 0.71875 0.71875
10 0.875 0.96875 0.90625 0.90625 0.90625 0.8125
11 0.9375 0.8125 0.75 0.90625 0.8125 0.625
12 0.90625 0.78125 0.75 0.96875 0.65625 0.6875
13 0.96875 0.96875 0.84375 0.9375 0.875 0.9375
14 1 0.9375 0.90625 0.90625 0.90625 0.8125
15 0.9375 0.84375 0.78125 0.90625 0.875 0.59375
17 0.71875 0.71875 0.5 0.625 0.6875 0.59375
18 0.875 0.875 0.90625 0.96875 1 0.84375
20 0.9375 0.9375 0.65625 0.71875 0.71875 0.78125
21 0.96875 0.8125 0.75 1 1 0.84375
22 0.9375 0.71875 0.625 0.875 0.71875 0.53125
23 0.9375 0.84375 0.6875 0.875 0.6875 0.65625
24 0.96875 0.90625 0.71875 0.90625 0.65625 0.46875
25 1 0.8125 0.84375 1 0.9375 0.75
26 0.96875 0.90625 0.78125 1 0.875 0.59375
27 0.84375 0.78125 0.59375 0.8125 0.78125 0.625
28 0.90625 0.78125 0.65625 0.9375 0.875 0.625
29 1 1 0.90625 1 0.9375 0.8125
30 0.96875 0.8125 0.6875 0.9375 0.75 0.59375
31 1 0.96875 0.875 0.96875 0.96875 0.9375
32 0.9375 0.9375 0.75 0.9375 0.9375 0.75
33 0.96875 0.875 0.6875 0.875 0.84375 0.75
34 0.96875 0.9375 0.84375 0.9375 0.875 0.8125
35 0.96875 0.90625 0.78125 0.96875 0.90625 0.6875
36 0.875 0.78125 0.6875 0.78125 0.8125 0.84375
37 0.9375 0.875 0.5625 0.96875 0.9375 0.625
39 0.9375 0.90625 0.78125 0.9375 0.90625 0.8125
40 0.96875 0.875 0.75 0.9375 0.96875 0.6875
41 0.96875 0.84375 0.625 0.9375 0.75 0.78125
42 0.78125 0.71875 0.65625 0.625 0.59375 0.625
43 0.96875 0.78125 0.65625 0.875 0.875 0.75
44 0.84375 0.875 0.6875 0.90625 0.8125 0.78125
45 0.875 0.8125 0.65625 0.9375 0.8125 0.65625
46 1 0.90625 0.84375 0.96875 0.78125 0.71875
48 0.8125 0.8125 0.65625 0.84375 0.8125 0.625
52 0.9375 0.8125 0.5625 1 0.84375 0.65625
53 1 0.8125 0.65625 0.9375 0.75 0.75
54 1 0.90625 0.875 1 0.9375 0.78125
55 0.96875 0.8125 0.75 0.875 0.84375 0.71875
56 0.75 0.65625 0.5625 0.84375 0.75 0.75
57 0.96875 0.90625 0.65625 0.875 0.875 0.65625
58 0.875 0.84375 0.71875 0.875 0.875 0.59375
59 0.96875 0.90625 0.9375 1 0.9375 0.71875
60 0.875 0.8125 0.65625 0.8125 0.90625 0.6875
