# Supplementary material for: Spatial frequency equalization does not prevent spatial–numerical associations
Source: Psychon Bull Rev. 2022 Feb 7;29(4):1492–502. doi: 10.3758/s13423-022-02060-w (PMC8821778; doi:10.3758/s13423-022-02060-w)
Supplement: Supplementary file 6 — (CSV 6 kb) [file 13423_2022_2060_MOESM6_ESM.csv]

participant "congruent.0.66" "congruent.0.75" "congruent.0.85" "incongruent.0.66" "incongruent.0.75" "incongruent.0.85"
1 -0.0776133148508503 -0.116687937487314 -0.0440409511636606 -0.18862830682258 -0.0716789825768409 0.0711926284052825
2 -0.257545918311867 -0.200420003477958 -0.0867368399511365 -0.340117349782087 -0.312772642224075 -0.233559608684311
3 -0.498173978975645 -0.552256652319073 -0.500632456124544 -0.442054538181986 -0.357855826873869 -0.313806112973504
5 -0.261857666093079 -0.281365680149824 -0.290182584046278 -0.142140942039578 -0.0445769791949966 -0.0260769276003953
6 -0.437205379349172 -0.401546742465693 -0.338948778670812 -0.414867967807161 -0.344552254829614 -0.3344208950905
7 -0.303832902478872 -0.303174407491024 -0.279416166692219 -0.173593792534107 -0.180426948206816 -0.171421383992661
8 -0.0658821250919266 -0.0890404415497391 -0.212333553006833 -0.0976493131159947 -0.0561427404963542 0.0345318131268905
9 -0.379656735270943 -0.401229872457037 -0.356240241160202 -0.203068667735296 -0.180314583709006 -0.315376981548439
10 -0.250998728883898 -0.196222448916192 -0.167669349487807 -0.179460709098405 -0.158647926885908 -0.0853534506679628
11 -0.321314294960118 -0.404008339665019 -0.303898932756271 -0.191177259289985 -0.129265676765456 -0.118403438266692
12 -0.502607616860413 -0.396920117349215 -0.424872314382803 -0.457580282300938 -0.391322011680307 -0.470510467910573
13 -0.450715624561587 -0.302141916834132 -0.288574686949795 -0.517196512378831 -0.518412032111561 -0.384331768295593
14 -0.443833202863133 -0.289256251543797 -0.290463957489873 -0.439153608143453 -0.498269661733866 -0.289059346804757
15 -0.320186087547115 -0.288267744627692 -0.194061553225329 -0.421975074787293 -0.411344749178864 -0.304154019048681
17 -0.587284436809063 -0.557115414400514 -0.589098742292656 -0.680353061829537 -0.627619393279025 -0.594373476028531
18 -0.431285535799981 -0.324783424012036 -0.380800329702747 -0.583750937479695 -0.502935014055445 -0.425358511144164
20 -0.15440332310309 -0.137362238255397 -0.00774342951681012 -0.0963912776081952 -0.114975631273805 0.025553925577954
21 0.037649962520526 0.0533401544595304 0.081543942815996 0.0180128290351018 0.0477347187873871 0.0652443046423523
22 -0.0945917455171587 0.0452848370136816 0.218332329057512 0.0684193622475082 -0.105854317154681 0.144853260595332
23 -0.220960890294884 -0.24899447024961 -0.207809886424547 0.0091331482013024 -0.0141659328447632 -0.0255008951909699
24 -0.37530970799598 -0.360800307630442 -0.217241392285823 -0.207485585346217 -0.257255251792283 -0.111732967686302
25 -0.248940604364389 -0.356194366422929 -0.0967095998239362 -0.0923472185092326 -0.0271771087040777 0.0592534845807876
26 -0.240137871008686 -0.382519757546001 -0.216085690861598 -0.227722718443586 -0.165378791951733 -0.148614078460826
27 -0.509403120342611 -0.516770555289256 -0.484399113207222 -0.438486213831795 -0.335416406173744 -0.345574287737189
28 0.140258334813996 0.155320945966914 0.176716017584678 0.133998303207161 0.246446425108147 0.173459045679112
29 -0.142713761451307 -0.107491170043429 0.00041109457522295 -0.203425123066326 -0.237804857775415 -0.238971433013318
30 -0.0118592607138879 -0.11456853737353 -0.0479426974479714 0.105932194051607 0.183938513015097 0.261060994166319
31 -0.492555647983856 -0.482275453935417 -0.384395761366007 -0.341636529305327 -0.367562046095349 -0.312157936192753
32 -0.200953240526243 -0.160059392285485 0.0359106916001967 -0.385116419664297 -0.254024751858316 -0.150689770170152
33 -0.60788274542585 -0.590807114714376 -0.591970114755868 -0.621792613019557 -0.561776643522408 -0.536528883808774
34 -0.218712928515019 -0.148039245047662 -0.168234292188722 -0.0863417801430926 -0.221699599043333 -0.181752423851964
35 -0.273251427121752 -0.267342468526219 -0.148418183624734 -0.306791919688714 -0.256148240640391 -0.246491917893251
36 -0.530311063232182 -0.617231646996656 -0.66596122091907 -0.489046448561534 -0.49702008534243 -0.397760809143228
37 -0.236190107216433 -0.121052233659114 -0.00252624404956936 -0.325507820179709 -0.237059715709723 -0.207760932790906
39 -0.402724441850851 -0.462353056723966 -0.248209590171586 -0.563986375987914 -0.679812269768227 -0.601376300616578
40 -0.460376868261548 -0.481507808744623 -0.507811680993521 -0.41329032900054 -0.323283806093193 -0.275102201215654
41 0.357483080263597 0.334675888010246 0.432367057418747 0.49908733645454 0.314795930595396 0.263892913430463
42 -0.603996236005046 -0.43290924158866 -0.544991960782555 -0.462254988417271 -0.654756099918106 -0.411207847812837
43 -0.263895472899822 -0.149736757725267 -0.051413471077031 -0.138159806042859 0.000566771818165013 -0.000643013159111969
44 -0.441261093618997 -0.37247832137391 -0.261386281128888 -0.495840270704454 -0.405953121521347 -0.398068012279566
45 -0.141344573078347 -0.12091083494718 -0.0504844516294218 -0.540317199813058 -0.36324908130395 -0.43436391264079
46 -0.147743986580609 0.0171041781467985 0.12180966215332 0.261653086776046 0.227361566675782 0.302616800842458
48 -0.377575157808838 -0.309821312459875 -0.314013541366928 -0.193859915545341 -0.132036608814392 -0.268313402106266
52 -0.483013937018216 -0.4021873447907 -0.475340793700045 -0.23295581904051 -0.159450334424797 -0.157714645674796
53 -0.370825096490681 -0.180534861266977 -0.215792096647583 -0.206300729227549 -0.306050706001842 -0.104766562157129
54 -0.713905039655136 -0.636125039414452 -0.624634246667002 -0.415742555405613 -0.292238536850558 -0.340728932775002
55 -0.117354254233265 -0.215950062190732 -0.214430207966772 -0.334122471680327 -0.15370543691237 -0.18068221682636
56 -0.559597324863089 -0.661689834379242 -0.536386645756947 -0.511254032498987 -0.452596969476435 -0.502021886427354
57 -0.384172718040864 -0.447986401791459 -0.283580488413286 -0.351060976605653 -0.27903724741001 -0.320962175529969
58 -0.196009067236759 -0.118353056475107 -0.0901876876157311 -0.0174864973645887 -0.107723338894086 -0.124882585959394
59 -0.50007394162002 -0.450531384755829 -0.241488363121648 -0.582972703988399 -0.449078704076818 -0.543294291764116
60 -0.169752391308593 -0.206142541366626 -0.0251359522143878 0.0449024073954844 -0.0402135120594726 0.106263116928505
