# Supplementary material for: Spatial frequency equalization does not prevent spatial–numerical associations
Source: Psychon Bull Rev. 2022 Feb 7;29(4):1492–502. doi: 10.3758/s13423-022-02060-w (PMC8821778; doi:10.3758/s13423-022-02060-w)
Supplement: Supplementary file 7 — (CSV 7 kb) [file 13423_2022_2060_MOESM7_ESM.csv]

participant "Condition" "par"
1 8 -0.0168992081870535
2 8 -0.126116016466782
3 8 0.0194259158459906
5 8 0.0734386618714714
6 8 0.0316149636167161
7 8 0.138079880341731
8 8 -0.110777113618379
9 8 0.050672693726825
10 8 0.0563789574662143
11 8 -0.0136702847890892
12 8 0.088092565345024
13 8 -0.00106945548489268
14 8 0.0279312081668246
15 8 -0.133750953968988
17 8 -0.0875014174810191
18 8 -0.187742286769015
20 8 0.117903122682684
21 8 -0.0309167850613094
22 8 0.223447335402595
23 8 0.0927939067445024
24 8 0.00342295857934893
25 8 0.173482414904843
26 8 -0.117047893170055
27 8 0.049606982033801
28 8 -0.0196599949581718
29 8 -0.115982574390785
30 8 0.136945050724824
31 8 0.0525686377622191
32 8 -0.462197608397446
33 8 -0.0325840501347446
34 8 0.129296829290631
35 8 -0.0589870402807638
36 8 0.173444347202423
37 8 -0.109916891337394
39 8 -0.146261545966898
40 8 -0.00759844164018197
41 8 -0.0964629844521364
42 8 0.182102206811867
43 8 0.0525579573583484
44 8 0.0368093499866651
45 8 -0.46282584115775
46 8 0.497709132732036
48 8 0.332744905799376
52 8 0.283635658467507
53 8 0.102321334409201
54 8 0.322496189732717
55 8 -0.337071022952936
56 8 0.00916141656965241
57 8 0.0419084324414393
58 8 0.312531538499486
59 8 -0.0424520834304923
60 8 0.176068442489298
1 9 0.184515023423277
2 9 -0.124145308835164
3 9 0.277655615260027
5 9 0.262913517638396
6 9 0.0920265406974826
7 9 0.205997576259393
8 9 -0.0187846021848764
9 9 0.313462119563881
10 9 -0.0503471466797582
11 9 0.268865322419087
12 9 0.401603658369101
13 9 -0.211155811068151
14 9 0.0047367975955897
15 9 -0.197645487047988
17 9 -0.0441583918671598
18 9 -0.229549626334232
20 9 0.0301047399930355
21 9 0.0546081534989895
22 9 -0.149469492244498
23 9 0.0403173275116477
24 9 0.00377552534635756
25 9 0.329153418855295
26 9 0.219320767312004
27 9 0.136905397962465
28 9 0.0766067841604701
29 9 -0.102151106271167
30 9 0.183568957344492
31 9 0.145150622003077
32 9 -0.16545245794506
33 9 -0.0432136340266537
34 9 -0.00436895295961695
35 9 0.0252482388501127
36 9 0.252433880325257
37 9 -0.20706221589497
39 9 -0.124055727501636
40 9 0.1570402493341
41 9 -0.119351432561875
42 9 -0.214623295439019
43 9 0.0720036641521343
44 9 -0.030022022249603
45 9 -0.173847914804031
46 9 -0.0775757363305893
48 9 0.304080359770136
52 9 -0.0134454274747283
53 9 -0.088881122034848
54 9 0.326662854528394
55 9 0.157211290175019
56 9 0.208963449361809
57 9 -0.0124992086726736
58 9 0.0519873417283019
59 9 0.0185165082799522
60 9 0.213314619334339
1 10 0.293795145842646
2 10 -0.103316130773292
3 10 0.171221819578847
5 10 0.232198405033502
6 10 -0.0351318007441726
7 10 0.0689942085133857
8 10 0.148444992864076
9 10 0.0495586147588067
10 10 0.145066031803459
11 10 0.291507259570922
12 10 -0.314159054882529
13 10 -0.0893969142103181
14 10 0.116087361416329
15 10 -0.146273732611587
17 10 0.0893958162282114
18 10 -0.111096574675781
20 10 0.205422641057908
21 10 0.0287589025290688
22 10 -0.305059137839456
23 10 -0.0109228582331012
24 10 0.0471371073806367
25 10 0.135216165817904
26 10 -0.0778194036164125
27 10 0.120051387734906
28 10 0.0636033754811948
29 10 -0.275645088161837
30 10 0.319799172462877
31 10 -0.0304033915054891
32 10 -0.307244650345656
33 10 0.0744150192296233
34 10 0.0927501530182867
35 10 -0.0666936893655215
36 10 0.0173126148782266
37 10 -0.21932434871083
39 10 -0.0973478987739555
40 10 0.232162902653084
41 10 -0.412708913361018
42 10 0.0807890491493991
43 10 -0.00943341356367758
44 10 -0.0886000050051169
45 10 -0.450799597617353
46 10 0.0903822246427655
48 10 -0.00862111923272074
52 10 0.53743625785291
53 10 0.0716473699854037
54 10 0.358414145502785
55 10 -0.231965131525073
56 10 -0.0588003330614484
57 10 -0.0449614753877301
58 10 0.1541171288649
59 10 -0.255263932074795
60 10 0.374612998181302
1 18 0.208528232397798
2 18 0.0390268464736577
3 18 -0.0969462040874509
5 18 -0.187546032137692
6 18 -0.0130598594673063
7 18 -0.123365709795865
8 18 -0.045382956619498
9 18 -0.313216608934446
10 18 -0.0835230805423892
11 18 -0.294194755049578
12 18 0.0465259519797636
13 18 0.147112044735775
14 18 0.017587598875079
15 18 0.0921416240881028
17 18 0.0561516650284156
18 18 0.120576269964046
20 18 0.0134204812094983
21 18 0.0126489839025672
22 18 -0.106936056852162
23 18 -0.386914757568191
24 18 -0.335319602187959
25 18 -0.1398215194354
26 18 -0.12231576073121
27 18 -0.0886824250237294
28 18 0.00316570667362812
29 18 0.00544014883925176
30 18 -0.104489929240167
31 18 -0.259893002509303
32 18 -0.090056368660047
33 18 -0.00345779238601718
34 18 -0.134888821966994
35 18 0.00629088089096158
36 18 0.0633190744459192
37 18 0.0746556542146194
39 18 0.178643360401772
40 18 -0.107295860674289
41 18 -0.408788524702043
42 18 -0.146756628241067
43 18 -0.20183281363864
44 18 0.134994857549116
45 18 0.341692209749026
46 18 -0.318200767149714
48 18 0.00468429212762789
52 18 -0.211693984684063
53 18 -0.248036561352092
54 18 -0.273828778766329
55 18 0.0953731294365598
56 18 -0.08272442711331
57 18 -0.0255180265263607
58 18 -0.0126207949019244
59 18 0.125200542348837
60 18 -0.267272557178776
1 16 0.11624785647005
2 16 0.0944092485715853
3 16 -0.112010025014873
5 16 -0.207172686299588
6 16 -0.0263414412073503
7 16 -0.0672487430725658
8 16 -0.094770050448195
9 16 -0.122418059752119
10 16 -0.119845022624834
11 16 -0.282757218100213
12 16 0.202518179239782
13 16 0.250091125554409
14 16 0.423479607957545
15 16 0.067925429144586
17 16 0.110661269253247
18 16 0.128704657729986
20 16 -0.0155339258721343
21 16 0.0682616388037139
22 16 0.186544249701142
23 16 -0.366508703007011
24 16 -0.205907282008526
25 16 -0.32885260720589
26 16 -0.172509612588404
27 16 -0.213524357646655
28 16 -0.0783560710939719
29 16 0.15996837373224
30 16 -0.359196128415047
31 16 -0.101590384535547
32 16 0.0105181133772354
33 16 -0.0982475369782786
34 16 0.132507265376388
35 16 0.00187613952430526
36 16 -0.0430665942557676
37 16 0.0456954273964982
39 16 0.313834585463231
40 16 -0.159258091714736
41 16 -0.242313096912171
42 16 0.344493006551259
43 16 -0.21625091974614
44 16 0.0383333297959065
45 16 0.30095250412539
46 16 -0.448512474491264
48 16 -0.0420502041700471
52 16 -0.479660932664661
53 16 0.160534763517379
54 16 -0.358604338916269
55 16 0.0524727858728794
56 16 -0.209574625515153
57 16 -0.370192750495751
58 16 0.0399105039362385
59 16 0.0164870256673518
60 16 -0.108028745137257
1 14 0.0564950130713118
2 14 0.178269758676834
3 14 -0.203392635514225
5 14 -0.300117328947705
6 14 -0.0412420048471061
7 14 -0.131696175437145
8 14 -0.300085582745182
9 14 -0.035314436237821
10 14 -0.0605952532755918
11 14 -0.0431909797670343
12 14 -0.0918635521303254
13 14 0.0984422494423517
14 14 0.0990112386439541
15 14 0.0760058618595355
17 14 0.131585895602157
18 14 -0.0146255197978753
20 14 0.125299189116014
21 14 0.0610171029798756
22 14 -0.00862004056636678
23 14 -0.357974308930558
24 14 -0.166690389359068
25 14 -0.163703042605123
26 14 -0.204961977917117
27 14 -0.190752716407844
28 14 0.117645917033905
29 14 0.212161718294628
30 14 -0.310057861467299
31 14 -0.143412873314215
32 14 0.0200595797363605
33 14 -0.0428390237981939
34 14 0.127620334276991
35 14 0.121261074739746
36 14 -0.391359699760318
37 14 0.215377525969225
39 14 0.608493899741082
40 14 -0.232962771227067
41 14 0.0860375141819537
42 14 -0.16364329515846
43 14 -0.0869353330006637
44 14 0.169115104287366
45 14 0.313830558464192
46 14 -0.234009402355496
48 14 -0.127182027000737
52 14 -0.171858693489571
53 14 -0.161542238559867
54 14 -0.202424270334168
55 14 -0.34343008118375
56 14 -0.142433013726863
57 14 -0.0379192398650749
58 14 0.236969695177341
59 14 0.318244130000602
60 14 0.136078926824652
